# Supplementary material for: Apelin Resistance Contributes to Muscle Loss during Cancer Cachexia in Mice
Source: Cancers (Basel). 2022 Apr 2;14(7):1814. doi: 10.3390/cancers14071814 (PMC8997437; doi:10.3390/cancers14071814)
Supplement: Supplementary file 1 [file cancers-14-01814-s001.zip]

Archive with 1 entries (1 files):
- cancers-1608741-supplementary.pdf
